# Supplementary material for: The Overlap Between Crohn’s Disease and Intestinal Tuberculosis: A Never-Ending Story
Source: Medicina (Kaunas). 2026 Apr 21;62(4):794. doi: 10.3390/medicina62040794 (PMC13117682; doi:10.3390/medicina62040794)
Supplement: Supplementary file 1 [file medicina-62-00794-s001.zip]

Archive with 3 entries (2 files):
- medicina-4226975-supplementary/
- medicina-4226975-supplementary/Supplementary File S1 Table original studies.pdf
- medicina-4226975-supplementary/Supplementary File S2 Bayesian meta-analysis principles.pdf
